# Supplementary material for: DNA copy number changes define spatial patterns of heterogeneity in colorectal cancer
Source: Nat Commun. 2017 Jan 25;8:14093. doi: 10.1038/ncomms14093 (PMC5288500; doi:10.1038/ncomms14093)
Supplement: Supplementary Data 1 — List of SNVs and their allele frequency from the inter-tumor heterogeneity study. The SNVs shown here are post filtering of: non-synonymous and intronic SNVs, Sanger and SNuPE non-validated SNVs, and patient normal-tissue single nucleotide polymorphisms. A cut-off for quality of Q=50 was used. SNVs found in large repeat areas were also removed. [file ncomms14093-s2.xlsx]

## Sheet: inter-tumor cohort filtered
Supplementary Data 1: List of SNVs and their allele frequency from the inter-tumor heterogeneity study. The SNVs shown here are post filtering of: non-synonymous and intronic SNVs, Sanger and SNuPE non-validated SNVs, and patient normal-tissue single nucleotide polymorphisms. A cut-off for quality of Q=50 was used. SNVs found in large repeat areas were also removed.
Gene	Mutation	Amino acid	Alelle Frequency	Patient ID
PIK3CA	c.3140A>G	p.H1047R	0.262	D002P72
TP53	c.818G>A	p.R273H	0.361	D002P72
PIK3CA	c.3140A>G	p.H1047R	0.262	D002M073.1
TP53	c.818G>A	p.R273H	0.361	D002M073.1
PIK3CA	c.3140A>G	p.H1047R	0.339	D002M073.2
TP53	c.818G>A	p.R273H	0.433	D002M073.2
PIK3CA	c.3140A>G	p.H1047R	0.402	D002M026
TP53	c.818G>A	p.R273H	0.44	D002M026
TP53	c.818G>A	p.R273H	0.1055	D003P005
FBXW7	c.1930G>A	p.G644R	0.075	D003P005
MMP17	c.371G>A	p.R124K	0.0282	D003P005
TP53	c.818G>A	p.R273H	0.0932	D003M006
FBXW7	c.1930G>A	p.G644R	0.09	D003M006
APC	c.637C>T	p.R213*	0.2248	D004P007
KRAS	c.38G>A	p.G13D	0.5144	D004P007
CARD11	c.500C>T	p.T167M	0.1912	D004P007
APC	c.637C>T	p.R213*	0.1634	D004M008
KRAS	c.38G>A	p.G13D	0.6388	D004M008
CARD11	c.500C>T	p.T167M	0.2871	D004M008
APC	c.637C>T	p.R213*	0.0487	D004M009
KRAS	c.38G>A	p.G13D	0.1727	D004M009
CARD11	c.500C>T	p.T167M	5.8%	D004M009
APC	c.637C>T	p.R213*	0.2765	D004M010
KRAS	c.38G>A	p.G13D	0.5253	D004M010
CARD11	c.500C>T	p.T167M	0.2031	D004M010
KRAS	c.35G>A	p.G12D	0.346	D005P011.1
TP53	c.637C>T	p.R213*	0.583	D005P011.1
APC	c.4412delC	p.AA1470AAfs*1	0.357	D005P011.1
APC	c.1994T>A	p.L665*	0.335	D005P011.1
KRAS	c.35G>A	p.G12D	0.287	D005P011.2
TP53	c.637C>T	p.R213*	0.483	D005P011.2
APC	c.4412delC	p.AA1470AAfs*1	0.285	D005P011.2
APC	c.1994T>A	p.L665*	0.296	D005P011.2
KRAS	c.35G>A	p.G12D	0.376	D005M013
TP53	c.637C>T	p.R213*	0.61	D005M013
APC	c.4412delC	p.AA1470AAfs*1	0.388	D005M013
APC	c.1994T>A	p.L665*	0.471	D005M013
APC	c.3433G>T	p.E1145*	0.6149	D007P017
TP53	c.733G>A	p.G245S	0.6978	D007P017
APC	c.3433G>T	p.E1145*	0.6377	D007M018
TP53	c.733G>A	p.G245S	0.5191	D007M018
APC	c.3433G>T	p.E1145*	0.6235	D007M019
TP53	c.733G>A	p.G245S	0.5938	D007M019
APC	c.3433G>T	p.E1145*	0.857	D007M025
TP53	c.733G>A	p.G245S	0.878	D007M025
APC	c.3374delT		0.2469	D008P020
APC	c.4463delT,c.4463TA>TT	,p.L1488F	0.5166	D008P020
KRAS	c.35G>A	p.G12D	0.4996	D008P020
APC	c.3374delT		0.2442	D008M021
APC	c.4463delT,c.4463TA>TT	,p.L1488F	0.5212	D008M021
KRAS	c.35G>A	p.G12D	0.5527	D008M021
APC	c.3374delT		0.1929	D008M022
APC	c.4463delT,c.4463TA>TT	,p.L1488F	0.3757	D008M022
KRAS	c.35G>A	p.G12D	0.4213	D008M022
TP53	c.1024C>T	p.R342*	0.315	D010P027
PTEN	c.250A>T	p.R84*	0.2832	D010P027
GRIA3	c.965G>A	p.R322H	0.1086	D010P027
TP53	c.1024C>T	p.R342*	0.0652	D010M028.1
PTEN	c.250A>T	p.R84*	0.0366	D010M028.1
GRIA3	c.965G>A	p.R322H	0.0522	D010M028.1
TP53	c.1024C>T	p.R342*	0.2081	D010M028.2
PTEN	c.250A>T	p.R84*	0.1452	D010M028.2
GRIA3	c.965G>A	p.R322H	0.1305	D010M028.2
TP53	c.1024C>T	p.R342*	0.1227	D010M028.3
PTEN	c.250A>T	p.R84*	0.0982	D010M028.3
GRIA3	c.965G>A	p.R322H	0.0605	D010M028.3
TP53	c.1024C>T	p.R342*	0.3689	D010M029
PTEN	c.250A>T	p.R84*	0.2595	D010M029
GRIA3	c.965G>A	p.R322H	0.0898	D010M029
APC	c.1495C>T	p.R499*	0.125	D011P030
KRAS	c.350A>G	p.K117R	0.229	D011P030
TP53	c.1009C>T	p.R337C	0.426	D011P030
APC	c.1495C>T	p.R499*	0.327	D011M32
KRAS	c.350A>G	p.K117R	0.426	D011M32
TP53	c.1009C>T	p.R337C	0.345	D011M32
APC	c.1495C>T	p.R499*	0.436	D011M074
KRAS	c.350A>G	p.K117R	0.409	D011M074
TP53	c.1009C>T	p.R337C	0.655	D011M074
APC	c.1495C>T	p.R499*	0.571	D011M075
KRAS	c.350A>G	p.K117R	0.491	D011M075
TP53	c.1009C>T	p.R337C	0.767	D011M075
TP53	c.856G>A	p.E286K	0.4728	D014P036
NRAS	c.34G>T	p.G12C	0.5581	D014P036
TP53	c.856G>A	p.E286K	0.6108	D014M076
NRAS	c.34G>T	p.G12C	0.5303	D014M076
APC	c.2626C>T	p.R876*	0.226	D015P038
KRAS	c.38G>A	p.G13D	0.446	D015P038
TP53	c.586C>T	p.R196*	0.353	D015P038
PIK3CA	c.1636C>A	p.Q546K	0.315	D015P038
TCF7L2	c.1393C>T	p.R465C	0.362	D015P038
FBXW7	c.1745C>T	p.S582L	0.254	D015P038
APC	c.2626C>T	p.R876*	0.138	D015M040
KRAS	c.38G>A	p.G13D	0.243	D015M040
TP53	c.586C>T	p.R196*	0.136	D015M040
PIK3CA	c.1636C>A	p.Q546K	0.235	D015M040
TCF7L2	c.1393C>T	p.R465C	0.106	D015M040
FBXW7	c.1745C>T	p.S582L	0.08	D015M040
APC	c.2626C>T	p.R876*	0.273	D015M078
KRAS	c.38G>A	p.G13D	0.458	D015M078
TP53	c.586C>T	p.R196*	0.426	D015M078
PIK3CA	c.1636C>A	p.Q546K	0.275	D015M078
TCF7L2	c.1393C>T	p.R465C	0.254	D015M078
FBXW7	c.1745C>T	p.S582L	0.287	D015M078
APC	c.2626C>T	p.R876*	0.104	D015M079
KRAS	c.38G>A	p.G13D	0.23	D015M079
TP53	c.586C>T	p.R196*	0.112	D015M079
PIK3CA	c.1636C>A	p.Q546K	0.072	D015M079
TCF7L2	c.1393C>T	p.R465C	0.055	D015M079
FBXW7	c.1745C>T	p.S582L	0.114	D015M079
APC	c.2626C>T	p.R876*	0.103	D015M080
KRAS	c.38G>A	p.G13D	0.209	D015M080
TP53	c.586C>T	p.R196*	0.101	D015M080
PIK3CA	c.1636C>A	p.Q546K	0.085	D015M080
TCF7L2	c.1393C>T	p.R465C	0.068	D015M080
FBXW7	c.1745C>T	p.S582L	0.07	D015M080
NRAS	c.181C>A	p.Q61K	0.471	D016P041
APC	c.2413C>T	p.R805*	0.398	D016P041
APC	c.4438C>T	p.Q1480*	0.241	D016P041
TP53	c.1118delA	p.K373Rfs*20	0.597	D016P041
TIAM1	c.1375C>T	p.R459W	0.224	D016P041
AMER1	c.1801C>T	p.R601*	0.399	D016P041
NRAS	c.181C>A	p.Q61K	0.469	D016M042
APC	c.2413C>T	p.R805*	0.438	D016M042
APC	c.4438C>T	p.Q1480*	0.234	D016M042
TP53	c.1118delA	p.K373Rfs*20	0.6	D016M042
TIAM1	c.1375C>T	p.R459W	0.236	D016M042
AMER1	c.1801C>T	p.R601*	0.43	D016M042
BRAF	c.1799T>A	p.V600E	0.4397	D017P043.1
PTEN	c.376G>A	p.A126T	0.5575	D017P043.1
TP53	c.503delA		0.6752	D017P043.1
SMAD4	c.1572G>C	p.W524C	0.4005	D017P043.1
BRAF	c.1799T>A	p.V600E	0.4397	D17P43.2
PTEN	c.376G>A	p.A126T	0.5575	D17P43.2
TP53	c.503delA		0.6752	D17P43.2
SMAD4	c.1572G>C	p.W524C	0.4005	D17P43.2
BRAF	c.1799T>A	p.V600E	0.4397	D17P43.3
PTEN	c.376G>A	p.A126T	0.5575	D17P43.3
TP53	c.503delA		0.6752	D17P43.3
SMAD4	c.1572G>C	p.W524C	0.4005	D17P43.3
BRAF	c.1799T>A	p.V600E	0.0992	D017M044.1
PTEN	c.376G>A	p.A126T	0.0858	D017M044.1
TP53	c.503delA		0.1077	D017M044.1
SMAD4	c.1572G>C	p.W524C	0.0614	D017M044.1
BRAF	c.1799T>A	p.V600E	0.4686	D017M044.2
PTEN	c.376G>A	p.A126T	0.8364	D017M044.2
TP53	c.503delA		0.9107	D017M044.2
SMAD4	c.1572G>C	p.W524C	0.7267	D017M044.2
BRAF	c.1799T>A	p.V600E	0.4337	D017M044.3
PTEN	c.376G>A	p.A126T	0.6775	D017M044.3
TP53	c.503delA		0.7385	D017M044.3
SMAD4	c.1572G>C	p.W524C	0.5134	D017M044.3
BRAF	c.1799T>A	p.V600E	0.3662	D017M081
PTEN	c.376G>A	p.A126T	0.6634	D017M081
TP53	c.503delA		0.6991	D017M081
SMAD4	c.1572G>C	p.W524C	0.5816	D017M081
APC	c.1548G>C	p.K516N	0.4257	D018P046
APC	c.1548G>C	p.K516N	0.0894	D018M082
APC	c.1548G>C	p.K516N	0.0257	D018M083
TP53	c.1015G>T	p.E339*	0.4566	D019P048
TP53	c.1015G>T	p.E339*	0.3673	D019M049.1
TP53	c.1015G>T	p.E339*	0.7292	D019M049.2
TP53	c.1015G>T	p.E339*	0.6001	D019M050
APC	c.4348C>T	p.R1450*	0.3668	D020P051
KRAS	c.183A>T	p.Q61H	0.4966	D020P051
TP53	c.400T>C	p.F134L	0.4149	D020P051
APC	c.4348C>T	p.R1450*	0.8679	D020M052
KRAS	c.183A>T	p.Q61H	0.877	D020M052
TP53	c.400T>C	p.F134L	0.8664	D020M052
APC	c.4348C>T	p.R1450*	0.4433	D020M053
KRAS	c.183A>T	p.Q61H	0.5404	D020M053
TP53	c.400T>C	p.F134L	0.4614	D020M053
APC	c.4384_4385delAA	p.EK1461EKfs*334	0.4201	D021P054.1
TP53	c.817C>T	p.R273C	0.4173	D021P054.1
TP53	c.589G>C	p.V197L	0.1881	D021P054.1
FBXW7	c.1745C>T	p.S582L	0.2525	D021P054.1
FBXW7	c.1435C>T	p.R479*	0.2346	D021P054.1
APC	c.4384_4385delAA	p.EK1461EKfs*334	0.4482	D021P054.2
TP53	c.817C>T	p.R273C	0.3915	D021P054.2
TP53	c.589G>C	p.V197L	0.1865	D021P054.2
FBXW7	c.1745C>T	p.S582L	0.2746	D021P054.2
FBXW7	c.1435C>T	p.R479*	0.1186	D021P054.2
APC	c.4384_4385delAA	p.EK1461EKfs*334	0.356	D021M055.2
TP53	c.817C>T	p.R273C	0.3123	D021M055.2
TP53	c.589G>C	p.V197L	0.171	D021M055.2
FBXW7	c.1745C>T	p.S582L	0.1524	D021M055.2
FBXW7	c.1435C>T	p.R479*	0.174	D021M055.2
APC	c.4384_4385delAA	p.EK1461EKfs*334	0.2947	D021M055.5
TP53	c.817C>T	p.R273C	0.3111	D021M055.5
TP53	c.589G>C	p.V197L	0.1486	D021M055.5
FBXW7	c.1745C>T	p.S582L	0.29	D021M055.5
FBXW7	c.1435C>T	p.R479*	0.1009	D021M055.5
FBXW7	c.1745C>T	p.S582L	0.149	D022P056
FBXW7	c.1327C>T	p.L443F	0.132	D022P056
APC	c.4414delG	p.V1472Efs*334	0.305	D022P056
KRAS	c.38G>A	p.G13D	0.158	D022P056
TP53	c.814G>A	p.V272M	0.251	D022P056
FBXW7	c.1745C>T	p.S582L	0.134	D022M057.1
FBXW7	c.1327C>T	p.L443F	0.13	D022M057.1
APC	c.4414delG	p.V1472Efs*334	0.25	D022M057.1
KRAS	c.38G>A	p.G13D	0.128	D022M057.1
TP53	c.814G>A	p.V272M	0.171	D022M057.1
FBXW7	c.1745C>T	p.S582L	0.377	D022M057.2
FBXW7	c.1327C>T	p.L443F	0.365	D022M057.2
APC	c.4414delG	p.V1472Efs*334	0.74	D022M057.2
KRAS	c.38G>A	p.G13D	0.391	D022M057.2
TP53	c.814G>A	p.V272M	0.705	D022M057.2
APC	c.4285C>T	p.Q1429*	0.2912	D023P058
EGFR	c.2305G>A	p.V769M	0.23	D023P058
PTEN	c.131G>A	p.G44D	0.2008	D023P058
KRAS	c.437C>T	p.A146V	0.241	D023P058
TP53	c.817C>A	p.R273S	0.2576	D023P058
SMAD4	c.1082G>A	p.R361H	0.2741	D023P058
APC	c.4285C>T	p.Q1429*	0.4344	D023M059
EGFR	c.2305G>A	p.V769M	0.1902	D023M059
PTEN	c.131G>A	p.G44D	0.4271	D023M059
TCF7L2	c.631T>G	p.F211V	0.2509	D023M059
KRAS	c.437C>T	p.A146V	0.3567	D023M059
TP53	c.817C>A	p.R273S	0.4692	D023M059
SMAD4	c.1082G>A	p.R361H	0.448	D023M059
APC	c.1690C>T	p.R564*	0.118	D026P064
APC	c.4189G>T	p.E1397*	0.231	D026P064
TP53	c.714T>G	p.C238W	0.348	D026P064
SMAD4	c.1610A>T	p.D537V	0.304	D026P064
APC	c.1690C>T	p.R564*	0.107	D026M065.1
APC	c.4189G>T	p.E1397*	0.153	D026M065.1
TP53	c.714T>G	p.C238W	0.388	D026M065.1
SMAD4	c.1610A>T	p.D537V	0.31	D026M065.1
APC	c.1690C>T	p.R564*	0.327	D026M065.2
APC	c.4189G>T	p.E1397*	0.04	D026M065.2
TP53	c.714T>G	p.C238W	0.362	D026M065.2
SMAD4	c.1610A>T	p.D537V	0.313	D026M065.2
APC	c.1690C>T	p.R564*	0.036	D026M065.3
APC	c.4189G>T	p.E1397*	0.062	D026M065.3
TP53	c.714T>G	p.C238W	0.122	D026M065.3
SMAD4	c.1610A>T	p.D537V	0.096	D026M065.3
GNAS	c.2531G>A	p.R844H	0.076	D026M065.3
APC	c.1690C>T	p.R564*	0.06	D026M066
APC	c.4189G>T	p.E1397*	0.068	D026M066
TP53	c.714T>G	p.C238W	0.202	D026M066
SMAD4	c.1610A>T	p.D537V	0.152	D026M066
APC	c.3281delG,c.3281GA>GG	,p.FG1093FG	0.3774	D027P067
KRAS	c.35G>T	p.G12V	0.2357	D027P067
APC	c.3281delG,c.3281GA>GG	,p.FG1093FG	0.3014	D027M068
KRAS	c.35G>T	p.G12V	0.2325	D027M068
APC	c.3281delG,c.3281GA>GG	,p.FG1093FG	0.9054	D027M070
KRAS	c.35G>T	p.G12V	0.5394	D027M070
APC	c.3281delG,c.3281GA>GG	,p.FG1093FG	0.1562	D027M085
KRAS	c.35G>T	p.G12V	0.2588	D027M085
TP53	c.736A>G	p.M246V	0.2166	D027M085
CARD11	c.1267C>T	p.R423W	0.21	D027M085
PIK3CA	c.1633G>A	p.E545K	0.184	D028P087
APC	c.4216C>T	p.Q1406*	0.317	D028P087
KRAS	c.351A>T	p.K117N	0.396	D028P087
TP53	c.578A>T	p.H193L	0.254	D028P087
PIK3CA	c.1633G>A	p.E545K	0.343	D028M088
APC	c.4216C>T	p.Q1406*	0.662	D028M088
KRAS	c.351A>T	p.K117N	0.675	D028M088
TP53	c.578A>T	p.H193L	0.544	D028M088
PIK3CA	c.1633G>A	p.E545K	NA	D028M093
APC	c.4216C>T	p.Q1406*	0.254	D028M093
KRAS	c.351A>T	p.K117N	NA	D028M093
TP53	c.578A>T	p.H193L	0.233	D028M093
TP53	c.733G>A	p.G245S	0.232	D030P091
WFDC2	c.13C>A	p.R5S	0.514	D030P091
SMAD4	c.1081C>T	p.R361C	0.134	D030P091
TP53	c.733G>A	p.G245S	0.579	D030M092
WFDC2	c.13C>A	p.R5S	0.523	D030M092
SMAD4	c.1081C>T	p.R361C	0.376	D030M092
TP53	c.733G>A	p.G245S	0.421	D030M094
WFDC2	c.13C>A	p.R5S	0.512	D030M094
SMAD4	c.1081C>T	p.R361C	0.231	D030M094
FBXW7	c.283C>T	p.Q95*	0.2185	D032P099
APC	c.4348C>T	p.R1450*	0.4353	D032P099
APC	c.4772delC	p.KA1590KAfs*58	0.2698	D032P099
KRAS	c.34G>T	p.G12C	0.3441	D032P099
AMER1	c.1072C>T	p.R358*	0.5194	D032P099
FBXW7	c.283C>T	p.Q95*	0.1238	D032M100
APC	c.4348C>T	p.R1450*	0.4029	D032M100
APC	c.4772delC	p.KA1590KAfs*58	0.3255	D032M100
KRAS	c.34G>T	p.G12C	0.1852	D032M100
AMER1	c.1072C>T	p.R358*	0.4576	D032M100
APC	c.694C>T	p.R232*	0.2227	D033P101
ERBB3	c.655T>C	p.F219L	0.5353	D033P101
CDX2	c.742_744delAAG	p.248delK	0.5179	D033P101
TP53	c.518T>A	p.V173E	0.3775	D033P101
APC	c.694C>T	p.R232*	0.1534	D033M102
ERBB3	c.655T>C	p.F219L	0.4078	D033M102
CDX2	c.742_744delAAG	p.248delK	0.458	D033M102
TP53	c.518T>A	p.V173E	0.3843	D033M102
APC	c.694C>T	p.R232*	0.1781	D033M104
ERBB3	c.655T>C	p.F219L	0.178	D033M104
CDX2	c.742_744delAAG	p.248delK	0.1206	D033M104
TP53	c.518T>A	p.V173E	0.1163	D033M104
FBXW7	c.1745C>T	p.S582L	0.112	D34P105
FBXW7	c.1338G>T	p.W446C	0.137	D34P105
APC	c.904C>T	p.R302*	0.362	D34P105
TCF7L2	c.1375A>T	p.R459*	0.128	D34P105
KRAS	c.38G>A	p.G13D	0.182	D34P105
FBXW7	c.1745C>T	p.S582L	0.197	D34M106
FBXW7	c.1338G>T	p.W446C	0.159	D34M106
APC	c.904C>T	p.R302*	0.312	D34M106
TCF7L2	c.1375A>T	p.R459*	0.211	D34M106
KRAS	c.38G>A	p.G13D	0.093	D34M106
FBXW7	c.1745C>T	p.S582L	0.214	D34M107
FBXW7	c.1338G>T	p.W446C	0.252	D34M107
APC	c.904C>T	p.R302*	0.474	D34M107
TCF7L2	c.1375A>T	p.R459*	0.378	D34M107
KRAS	c.38G>A	p.G13D	0.246	D34M107
APC	c.1474delC	p.H492Pfs*35	0.68	D041P124
TP53	c.809T>G	p.F270C	0.588	D041P124
KRAS	c.34G>A	p.G12S	0.693	D041P124
APC	c.1474delC	p.H492Pfs*35	0.726	D041M126
TP53	c.809T>G	p.F270C	0.749	D041M126
KRAS	c.34G>A	p.G12S	0.867	D041M126
APC	c.1474delC	p.H492Pfs*35	0.643	D041M127
TP53	c.809T>G	p.F270C	0.651	D041M127
KRAS	c.34G>A	p.G12S	0.781	D041M127
APC	c.1474delC	p.H492Pfs*35	0.787	D041M128
TP53	c.809T>G	p.F270C	0.798	D041M128
KRAS	c.34G>A	p.G12S	0.892	D041M128
APC	c.1474delC	p.H492Pfs*35	0.662	D041M129
TP53	c.809T>G	p.F270C	0.745	D041M129
KRAS	c.34G>A	p.G12S	0.854	D041M129
APC	c.4067C>G	p.S1356*	0.727	D050P153
TCF7L2	c.345C>G	p.Y115*	0.312	D050P153
NRAS	c.34G>T	p.G12C	0.626	D050P153
APC	c.4067C>G	p.S1356*	0.658	D050M154
TCF7L2	c.345C>G	p.Y115*	0.246	D050M154
NRAS	c.34G>T	p.G12C	0.551	D050M154
APC	c.4067C>G	p.S1356*	0.588	D050M155
TCF7L2	c.345C>G	p.Y115*	0.22	D050M155
NRAS	c.34G>T	p.G12C	0.454	D050M155
APC	c.4067C>G	p.S1356*	0.5	D050M156
TCF7L2	c.345C>G	p.Y115*	0.242	D050M156
NRAS	c.34G>T	p.G12C	0.497	D050M156
APC	c.4067C>G	p.S1356*	0.286	D050M157
TCF7L2	c.345C>G	p.Y115*	0.136	D050M157
NRAS	c.34G>T	p.G12C	0.418	D050M157
