# Supplementary material for: DNA copy number changes define spatial patterns of heterogeneity in colorectal cancer
Source: Nat Commun. 2017 Jan 25;8:14093. doi: 10.1038/ncomms14093 (PMC5288500; doi:10.1038/ncomms14093)
Supplement: Supplementary Data 2 — SNVs after filtering out non-synonymous and intronic SNVs, Sanger and SNuPE non-validated SNVs and single nucleotide polymorphisms found in the healthy normal-tissue (3.1-1). A cut-off for quality of Q=50 was used. [file ncomms14093-s3.xlsx]

## Sheet: intra-tumor study filtered
Supplementary data 2: SNVs after filtering out non-synonymous and intronic SNVs, Sanger and SNuPE non-validated SNVs and single nucleotide polymorphisms found in the healthy normal-tissue (3.1-1) . A cut-off for quality of Q=50 was used.
Sample ID	Allele Frequency of APC c.4099C>T p.Q1367*	Allele Frequency of TP53 c.524G>A p.R175H
3.1-1 (healthy tissue)	0	0
3.2-1A	0.713	0.559
3.2-1B	0.653	0.513
3.2-1C	0.696	0.533
3.2-1D	0.75	0.67
3.2-2A	0.647	0.622
3.2-2B	0.727	0.669
3.2-2C	0.84	0.619
3.2-2D	0.8	0.627
3.2-3A	0.789	0.591
3.2-3B	0.667	0.497
3.2-3C	0.533	0.606
3.2-3D	0.783	0.606
3.2-4A	0.789	0.608
3.2-4B	0.6	0.557
3.2-4C	0.65	0.496
3.2-4D	0.75	0.637
3.2-5A	0.718	0.555
3.2-5B	0.628	0.446
3.2-5C	0.685	0.517
3.2-5D	0.727	0.613
3.3-1A	0.765	0.594
3.3-1B	0.693	0.615
3.3-1C	0.608	0.364
3.3.-1D	0.646	0.581
3.3-2A	0.875	0.767
3.3-2B	0.8	0.669
3.3-2C	0.593	0.56
3.3-2D	0.917	0.609
3.3-3A	1	0.8
3.3-3B	0.55	0.522
3.3-3C	0.562	0.506
3.3-3D	0.769	0.628
3.3-4A	0.926	0.797
3.3-4B	0.5	0.459
3.3-4C	0.586	0.547
3.3-4D	0.825	0.545
3.4-1A	0.891	0.815
3.4-1B	0.75	0.679
3.4-1C	0.656	0.576
3.4-1D	0.763	0.585
3.4-4A	0.718	0.56
3.4-4B	0.828	0.554
3.4-4C	0.759	0.562
3.4-4D	0.724	0.504
3.5-1A	0.679	0.573
3.5-1B	0.828	0.715
3.5-1C	0.604	0.533
3.5-1D	0.734	0.599
3.5-2A	0.773	0.732
3.5-2B	0.923	0.816
3.5-2C	0.727	0.681
3.5-2D	0.75	0.681
3.5-3A	0.857	0.7
3.5-3B	0.619	0.636
3.5-3C	0.733	0.664
3.5-3D	0.654	0.673
3.5-4A	0.837	0.673
3.5-4B	0.682	0.716
3.5-4C	0.698	0.634
3.5-4D	0.761	0.692
3.6-6A	0.706	0.632
3.6-6B	0.816	0.759
3.6-6C	0.667	0.565
3.6-6D	0.773	0.571
3.6-7A	0.71	0.485
3.6-7B	0.778	0.691
3.6-7C	0.771	0.643
3.6-7D	0.63	0.487
