# Supplementary material for: DNA copy number changes define spatial patterns of heterogeneity in colorectal cancer
Source: Nat Commun. 2017 Jan 25;8:14093. doi: 10.1038/ncomms14093 (PMC5288500; doi:10.1038/ncomms14093)
Supplement: Supplementary Software 1 — This application is only compatible with windows operating system. Prerequisites: Windows 7/8/10 with .net 4.5 and Direct X. First unzip the file. To install XNA run XNA Framework 4.0 Redist.msi . Next run "start3D.bat". The mesh visualization will open in a new window. Following inputs are possible while the program is running: "1", "2", "3", "4" enable/disable rendering of region A, B, C, D. "e" change color interpolation mode. "w" enable/disable wireframe rendering. With pressing "x", "y", "z" the model is rotate on the x, y or z axis. With "backspace" the initial model orientation is restored. Arrow Keys can be used to move the camera. Mouse wheel up/down changes the gene data used for visualization. [file ncomms14093-s5.zip]

Archive with 91 entries (88 files):
- readme.txt
- start3D.bat
- XNA Framework 4.0 Redist.msi
- 3D/
- 3D/3DXNAVisualization.exe
- 3D/3DXNAVisualization.pdb
- 3D/APC.csv
- 3D/ARID1A.csv
- 3D/ATM.csv
- 3D/AXIN2.csv
- 3D/BMPR1A.csv
- 3D/BRAF.csv
- 3D/BRCA2.csv
- 3D/CARD11.csv
- 3D/CBLB.csv
- 3D/CDX2.csv
- 3D/Content/
- 3D/Content/allFinal.xnb
- 3D/Content/allNew.xnb
- 3D/Content/ColorFromPositionEffect.xnb
- 3D/Content/Courier New.xnb
- 3D/Content/Effect2.xnb
- 3D/Content/Effect3.xnb
- 3D/CSMD3.csv
- 3D/DAPK1.csv
- 3D/DNMT1.csv
- 3D/EDEM2.csv
- 3D/EDNRB.csv
- 3D/EGFR.csv
- 3D/EIF4A2.csv
- 3D/EPHA3.csv
- 3D/EPHA5.csv
- 3D/ERBB2.csv
- 3D/ERBB3.csv
- 3D/ERCC1.csv
- 3D/FBN2.csv
- 3D/FBXW7.csv
- 3D/GLI3.csv
- 3D/GNAS.csv
- 3D/HDAC1.csv
- 3D/HDAC2.csv
- 3D/KRAS.csv
- 3D/LAMA1.csv
- 3D/LRP1B.csv
- 3D/LRRK2.csv
- 3D/MAP2K4.csv
- 3D/MCF2.csv
- 3D/MLH1.csv
- 3D/MMP9.csv
- 3D/MSH2.csv
- 3D/MUC16.csv
- 3D/NOTCH3.csv
- 3D/PI4KA.csv
- 3D/PIK3CA.csv
- 3D/POLE.csv
- 3D/POLE2.csv
- 3D/PREX2.csv
- 3D/PRKD1.csv
- 3D/PTEN.csv
- 3D/PTK2.csv
- 3D/PTPRU.csv
- 3D/PXDN.csv
- 3D/SMAD2.csv
- 3D/SMAD4.csv
- 3D/SOX11.csv
- 3D/SOX9.csv
- 3D/start.bat
- 3D/STK11.csv
- 3D/SYNE1.csv
- 3D/TCF7L2.csv
- 3D/TENM1.csv
- 3D/TET1.csv
- 3D/TGFBR2.csv
- 3D/TNRC6B.csv
- 3D/TP53.csv
- 3D/TPR.csv
- 3D/UGT1A1.csv
- 3D/VPS13B.csv
- 3D/WFDC2.csv
- 3D/WNK3.csv
- DirectX/
- DirectX/APR2007_d3dx9_33_x86.cab
- DirectX/APR2007_xinput_x86.cab
- DirectX/DSETUP.dll
- DirectX/dsetup32.dll
- DirectX/DXSETUP.exe
- DirectX/dxupdate.cab
- DirectX/Feb2010_X3DAudio_x86.cab
- DirectX/Feb2010_xact_x86.cab
- DirectX/Feb2010_XAudio_x86.cab
- DirectX/Mar2009_d3dx9_41_x86.cab
