# Supplementary material for: DNA copy number changes define spatial patterns of heterogeneity in colorectal cancer
Source: Nat Commun. 2017 Jan 25;8:14093. doi: 10.1038/ncomms14093 (PMC5288500; doi:10.1038/ncomms14093)
Supplement: Supplementary Software 1 — This application is only compatible with windows operating system. Prerequisites: Windows 7/8/10 with .net 4.5 and Direct X. First unzip the file. To install XNA run XNA Framework 4.0 Redist.msi . Next run "start3D.bat". The mesh visualization will open in a new window. Following inputs are possible while the program is running: "1", "2", "3", "4" enable/disable rendering of region A, B, C, D. "e" change color interpolation mode. "w" enable/disable wireframe rendering. With pressing "x", "y", "z" the model is rotate on the x, y or z axis. With "backspace" the initial model orientation is restored. Arrow Keys can be used to move the camera. Mouse wheel up/down changes the gene data used for visualization. [file ncomms14093-s5.zip › readme.txt]

For help or information please contact Daniel.heim@charite.de
Installation:
Prerequisites: Windows 7/8/10 with .net 4.5 and Direct X 
To install XNA run XNA Framework 4.0 Redist.msi.
Execution:
Run “start3D.bat”
The mesh visualization should open in a new window.
Following inputs are possible while the program is running:
“1”, “2”, “3”, “4” enable/disable rendering of region A, B, C, D.
“e” change color interpolation mode.
“w” enable/disable wireframe rendering.
With pressing “x”, “y”, “z” the model is rotate on the x, y or z axis.
With “backspace” the initial model orientation is restored.
Arrow Keys can be used to move the camera.
Mouse wheel up/down changes the gene data used for visualization. 
