# Supplementary material for: DNA copy number changes define spatial patterns of heterogeneity in colorectal cancer
Source: Nat Commun. 2017 Jan 25;8:14093. doi: 10.1038/ncomms14093 (PMC5288500; doi:10.1038/ncomms14093)
Supplement: Supplementary Software 1 — This application is only compatible with windows operating system. Prerequisites: Windows 7/8/10 with .net 4.5 and Direct X. First unzip the file. To install XNA run XNA Framework 4.0 Redist.msi . Next run "start3D.bat". The mesh visualization will open in a new window. Following inputs are possible while the program is running: "1", "2", "3", "4" enable/disable rendering of region A, B, C, D. "e" change color interpolation mode. "w" enable/disable wireframe rendering. With pressing "x", "y", "z" the model is rotate on the x, y or z axis. With "backspace" the initial model orientation is restored. Arrow Keys can be used to move the camera. Mouse wheel up/down changes the gene data used for visualization. [file ncomms14093-s5.zip › 3D/EGFR.csv]

540	20	222	1.48
424	20	207	1.59
510	20	125	1.4
514	20	106	1.42
544	60	221	1.68
422	60	200	1.49
500	60	160	1.26
500	60	160	1.42
530	100	240	1.32
430	100	230	1.38
490	100	150	1.23
505	100	135	1.33
560	140	275	1.77
475	140	260	1.37
530	140	155	1.25
560	140	150	1.38
530	180	250	1.34
460	180	255	1.37
520	180	155	1.23
550	180	150	1.29
