# Supplementary material for: DNA copy number changes define spatial patterns of heterogeneity in colorectal cancer
Source: Nat Commun. 2017 Jan 25;8:14093. doi: 10.1038/ncomms14093 (PMC5288500; doi:10.1038/ncomms14093)
Supplement: Supplementary Software 1 — This application is only compatible with windows operating system. Prerequisites: Windows 7/8/10 with .net 4.5 and Direct X. First unzip the file. To install XNA run XNA Framework 4.0 Redist.msi . Next run "start3D.bat". The mesh visualization will open in a new window. Following inputs are possible while the program is running: "1", "2", "3", "4" enable/disable rendering of region A, B, C, D. "e" change color interpolation mode. "w" enable/disable wireframe rendering. With pressing "x", "y", "z" the model is rotate on the x, y or z axis. With "backspace" the initial model orientation is restored. Arrow Keys can be used to move the camera. Mouse wheel up/down changes the gene data used for visualization. [file ncomms14093-s5.zip › 3D/PREX2.csv]

540	20	222	1
424	20	207	1
510	20	125	1.32
514	20	106	1.48
544	60	221	1
422	60	200	1
500	60	160	1
500	60	160	2.31
530	100	240	1.35
430	100	230	1
490	100	150	1
505	100	135	1.33
560	140	275	1
475	140	260	1.42
530	140	155	1.37
560	140	150	1.56
530	180	250	1
460	180	255	1
520	180	155	1
550	180	150	1
